# Supplementary material for: Which Reaction Conditions Work on Drug-Like Molecules? Lessons from 66,000 High-Throughput Experiments
Source: ACS Cent Sci. 2026 Feb 5;12(2):222–32. doi: 10.1021/acscentsci.5c02031 (PMC12947288; doi:10.1021/acscentsci.5c02031)
Supplement: Supplementary file 1 [file oc5c02031_si_001.xlsx]

## Sheet: Plate 1
96	1	2	3	4	5	6	7	8	9	10	11	12			Pick a PlateBuilder:	PlateBuilder 2	Select ELN:	Reaction Role	Cmpt ID	Component	Limit?	Mass of limiting component	MW of limiting component	Batch ID	Producer	Assay	MW	density	equiv./bar/°C	Mass (mg)	Solv mL/g	Vol (uL)	Dose as	Solution ID	Conc.	Unit	Solvent	Solvent Batch ID	Density	Vol (uL)	Evaporate before?	Total Amount needed	Difference to Amount in Hotel	Check whether all fields are filled out if dosed as solution	Check whether Compound was used on a plate before (i.e. is likely in a dose head or in the liquid handling glovebox)
A	◯	◯	◯	◯	◯	◯	◯	◯	◯	◯	◯	◯		LiHMDS	PhMe		ELN032036-834	Starting Material	4166	3-Bromo-4-pyridinecarboxaldehyde	TRUE	4.9	186.008	B42214	Combi Blocks	0.98	186.008	-	1	5	-	-	Solid								FALSE	480		0	0
B	◯	◯	◯	◯	◯	◯	◯	◯	◯	◯	◯	◯		KHMDS	PhMe		1	Starting Material	4162	2,5-Dimethylpyrrole	FALSE	Moles of limiting component		A0211346	Acros Organics	9.87	95.145	0.935	1.3	0.330124	-	0.353073	Liquid								FALSE	33.895		0	0
C	◯	◯	◯	◯	◯	◯	◯	◯	◯	◯	◯	◯		Cs2CO3	tAmOH			Product	4173	DiMePyrrole-pyridinecarboxaldehyde	FALSE	0.026343		Not registered	Not registered	1	200.095	-	1	5.27109	-	-	Solid								FALSE	506.025		0
D	◯	◯	◯	◯	◯	◯	◯	◯	◯	◯	◯	◯		KOH	tAmOH						FALSE																				FALSE			0
E	◯	◯	◯	◯	◯	◯	◯	◯	◯	◯	◯	◯		K3PO4	Dioxane						FALSE																				FALSE			0
F	◯	◯	◯	◯	◯	◯	◯	◯	◯	◯	◯	◯		NaOtBu	Dioxane		Fixed Components:	Internal Standard	129	Anthracene		HTE-internal		MKBZ9865V	Sigma-Aldrich	0.999	178.23		0.3	1.40994	-	-	Solid								FALSE	135.354	1403.75	0	-1539.1
G	◯	◯	◯	◯	◯	◯	◯	◯	◯	◯	◯	◯		K2CO3	DMSO		HTE-internal																								FALSE			0
H	◯	◯	◯	◯	◯	◯	◯	◯	◯	◯	◯	◯		K3PO4	MeCN		BH for z-Score																								FALSE			0
														Components to be dosed manually:		not used	Plate Purpose:																								FALSE			0
Chosen for screening	AlPhosPd G6 Br	tBuXPhos Pd(allyl)OTf	MorDalPhos Pd G6 Br	tBuBrettPhos Pd(allyl)OTf	XantPhos Pd(allyl)Cl	cBridP Pd(allyl)Cl	JosiphosSL-J009-1 Pd G3	Me4tBuXPhos Pd G3	(DiMeIHept Cl) Pd(cinnamyl)Cl	rac-BINAP Pd G3	AmPhos Pd(crotyl)Cl	P(tBu)3 Pd(crotyl)Cl	Catalysts, Pd	each vial containing 2ul THF 2,5-Dimethylpyrrole: 0.4 uL KOH (3M, aq): 17.6 uL K3PO4 (3.25M, aq): 16.2 uL PhMe : 73.5 uL tAmOH : 73.5 uL Dioxane : 73.5 uL DMSO : 73.5 uL MeCN : 73.5 uL			zScore plate				Level	Retrieved Component and Level, (The formula in W12 builds an array of cells from - if present - the alternative reaction partners in Q17:Q18 and the unique members of the components chosen for screening. )	Retrieved Reaction Role (This column is created in W12 by repeating the component role found in PlateBuilder and filtering out the rows in which there are empty lines or ones containing only one character in column W).																		FALSE			0
													not used			Experimental Procedure: Add solvents followed by the pyrrole (diluted with PhMe to reach 1 uL) and the liquid bases. Stir at 80 °C for 3 h before sampling for the first time. Second and third sample at will.		Bases, all	47	LiHMDS		LiHMDS	Bases, all	SHBL7055	Sigma-Aldrich	0.97	167.326		1.5	6.81628	-	-	Solid								FALSE	81.7954	416.625	0	-498.42
													not used				Buchwald-Hartwig	Bases, all	48	KHMDS		KHMDS	Bases, all	SHBL0829	Sigma-Aldrich	1	199.48		1.5	7.88234	-	-	Solid								FALSE	94.5881	2217.42	0	-2312.01
														Use column 12 for Control reactions?			FALSE	Bases, all	43	Cs2CO3		Cs2CO3	Bases, all	00389584	Acros	1	325.82		2	17.1661	-	-	Solid								FALSE	205.993	-202.103	0	3.89
	Ready to submit																FALSE	Bases, all	51	KOH		KOH	Bases, all	415184/1	Roche	1	56.11		2	2.95621	-	-	Solution	51_415184/1_water_WBI_3_M	3	M	water	Not registered	1.14	17.562	FALSE	210.744	49789.3	0	-50
																	Alternative Reaction Partners	Bases, all	37	K3PO4		K3PO4	Bases, all	MKCG3978	Sigma-Aldrich	1	212.27		2	11.1836	-	-	Solution	37_MKCG3978_water_WBI_3.25_M	3.25	M	water	Not registered	1.4901	16.211	FALSE	389.065	80610.9	0	-81
		Reagent Types required for Buchwald-Hartwigs:																Bases, all	44	NaOtBu		NaOtBu	Bases, all	A0408793	Sigma-Aldrich	1	96.1		1.5	3.79734	-	-	Solid								FALSE	45.568	602.942	0	-648.51
		(✓)	Catalysts, all															Bases, all	39	K2CO3		K2CO3	Bases, all	325MESH_FChem	Fluorochem	1	138.21		2	7.28172	-	-	Solid								FALSE	87.3806	2999.44	0	-3086.82
		✓	Solvents, all										Head on Quantos or Liquid in Glovebox					Solvents, all	1	PhMe		PhMe	Solvents, all	00389584	Acros	1	92.14	0.867	-		15	73.5	Liquid								FALSE	1764	620636	0	-622.4
		✓	Bases, all										Head exists					Solvents, all	7	tAmOH		tAmOH	Solvents, all	STBJ5978	Sigma-Aldrich	1	88.15	0.805	-		15	73.5	Liquid								FALSE	1764	587036	0	-588.8
		✓	Internal Standard										found on previous plate, but no head or bottle			Standard Amounts		Solvents, all	24	Dioxane		Dioxane	Solvents, all	2170684	Acros	1	88.11	1.034	-		15	73.5	Liquid								FALSE	1764	238136	0	-239.9
													never used before			Catalysts	0.05	Solvents, all	26	DMSO		DMSO	Solvents, all	19K144003	unknown	1	78.13	1.1	-		15	73.5	Liquid								FALSE	882	193418	0	-194.3
													a head or bottle exists for a different batch			Solvents	15	Solvents, all	5	MeCN		MeCN	Solvents, all	STBJ5978	Sigma-Aldrich	1	41.05	0.786	-		15	73.5	Liquid								FALSE	882	105318	0	-106.2
												ROT	head runs low on remaining dosings			Acids/Bases	2	Catalysts, Pd	1501	AlPhosPd G6 Br		AlPhosPd G6 Br	Catalysts, Pd	SC-5115	Sinocompound	1	1146.5	-	0.05	1.51011	-	-	Solid								FALSE	12.0809	57.5291	0	69.61
												0.2	mass too low to be solid-dosed			Coupling Reagents	3	Catalysts, Pd	97	tBuXPhos Pd(allyl)OTf		tBuXPhos Pd(allyl)OTf	Catalysts, Pd	Pd-174251591001	Johnson Matthey	1	721.21		0.05	0.94994	-	-	Solid								FALSE	7.59952	1920.47	0	1928.07
												0.4	low mass: may cause solid-dosing problems			Ligands	0.1	Catalysts, Pd	1780	MorDalPhos Pd G6 Br		MorDalPhos Pd G6 Br	Catalysts, Pd	SC-5123	Sinocompound	1	795.07	-	0.05	1.04722	-	-	Solid								FALSE	8.3778	131.622	0	140
																Diluent Volume	800	Catalysts, Pd	98	tBuBrettPhos Pd(allyl)OTf		tBuBrettPhos Pd(allyl)OTf	Catalysts, Pd	Pd-175269369002	Johnson Matthey	1	781.26		0.05	1.02903	-	-	Solid								FALSE	8.23228	1463.73	0	-1471.96
																Sample Volume	5	Catalysts, Pd	91	XantPhos Pd(allyl)Cl		XantPhos Pd(allyl)Cl	Catalysts, Pd	Pd-177266348001	Johnson Matthey	1	761.57		0.05	1.0031	-	-	Solid								FALSE	8.0248	608.585	0	616.61
																Vial Size	1	Catalysts, Pd	443	cBridP Pd(allyl)Cl		cBridP Pd(allyl)Cl	Catalysts, Pd	SC163575419101	Takasago	1	521.4	-	0.05	0.686761	-	-	Solid								FALSE	5.49409	6.40091	0	11.895
																Reaction Conditions		Catalysts, Pd	151	JosiphosSL-J009-1 Pd G3		JosiphosSL-J009-1 Pd G3	Catalysts, Pd	SC507174119504	Sigma-Aldrich	1	924.28		0.05	1.21741	-	-	Solid								FALSE	9.73931	442.921	0	-452.66
																Stirrer Speed	400	Catalysts, Pd	1093	Me4tBuXPhos Pd G3		Me4tBuXPhos Pd G3	Catalysts, Pd	STR46-2163	Strem	0.999	850.48		0.05	1.12133	-	-	Solid								FALSE	8.97063	184.549	0	-193.52
																Reaction Time	3	Catalysts, Pd	1540	(DiMeIHept Cl) Pd(cinnamyl)Cl		(DiMeIHept Cl) Pd(cinnamyl)Cl	Catalysts, Pd	NR-4-8	Total Synthesis Ltd	1	1053.2	-	0.05	1.38722	-	-	Solid								FALSE	11.0978	1109.14	0	1120.24
																Temperature	80	Catalysts, Pd	461	rac-BINAP Pd G3		rac-BINAP Pd G3	Catalysts, Pd	SHBN6588	Sigma-Aldrich	0.95	992.4	-	0.05	1.37593	-	-	Solid								FALSE	11.0075	596.873	0	607.88
																		Catalysts, Pd	84	AmPhos Pd(crotyl)Cl		AmPhos Pd(crotyl)Cl	Catalysts, Pd	Pd-161253009002	Johnson Matthey	1	462.35		0.05	0.608983	-	-	Solid								FALSE	4.87187	1472.04	0	1476.91
																		Catalysts, Pd	83	P(tBu)3 Pd(crotyl)Cl		P(tBu)3 Pd(crotyl)Cl	Catalysts, Pd	Pd-162251940002	Johnson Matthey	1	399.29		0.05	0.525924	-	-	Solid								FALSE	4.20739	1133.48	0	1137.69
																																									FALSE			0
																Extended Settings																									FALSE			0
																Liquid Overage Factor	1.5																								FALSE			0
															RoSL-specific Settings	Write Junior Processing Steps	FALSE																								FALSE			0
																Generate Robot Input Files only?	FALSE																								FALSE			0
																Tolerance Mode	MinusPlus																								FALSE			0
																Generate Junior File	FALSE																								FALSE			0
																Generate Quantos File	TRUE																								FALSE			0
																Generate MassLynx Sequence	TRUE																								FALSE			0
																Generate Chemstation Sequences	FALSE																								FALSE			0
																Use Balance Front Door?	FALSE																								FALSE			0
																Write new Batches to BatchDB?	FALSE																								FALSE			0
																Generate Labman File	TRUE																								FALSE			0
																Generate Mantis File	TRUE																								FALSE			0
															HORSS-specific Settings	Generate solid dosing lsr	FALSE																								FALSE			0
																																									FALSE			0
																																									FALSE			0
																																									FALSE			0
																																									FALSE			0
																																									FALSE			0
																																									FALSE			0
																																									FALSE			0
																																									FALSE			0
																																									FALSE			0
																																									FALSE			0
																																									FALSE			0
																																									FALSE			0
																																									FALSE			0
																																									FALSE			0
																																									FALSE			0
																																									FALSE			0
																																									FALSE			0
																																									FALSE			0
																																									FALSE			0
																																									FALSE			0
																																									FALSE			0
																																									FALSE			0
																																									FALSE			0
																																									FALSE			0
																																									FALSE			0
																																									FALSE			0
																																									FALSE			0
																																									FALSE			0
																																									FALSE			0
																																									FALSE			0
																																									FALSE			0
																																									FALSE			0
																																									FALSE			0
																																									FALSE			0
																																									FALSE			0
																																									FALSE			0
																																									FALSE			0
																																									FALSE			0
																																									FALSE			0
																																									FALSE			0
																																									FALSE			0
																																									FALSE			0
																																									FALSE			0
																																									FALSE			0
																																									FALSE			0
																																									FALSE			0
																																									FALSE			0
																																									FALSE			0
																	Unsaved Plate																								FALSE			0
																Wenn diese Zelle > 0 ist, dann fehlt etwas und die Platte kann nicht gespeichert werden:	0																								FALSE			0
																	all Reagent Types present																								FALSE			0
																																									FALSE			0
																																									FALSE			0
																																									FALSE			0
																																									FALSE			0
																																									FALSE			0
																																									FALSE			0
																																									FALSE			0
																																									FALSE			0
																																									FALSE			0
																																									FALSE			0
																																									FALSE			0
																																									FALSE			0
																																									FALSE			0
																																									FALSE			0
																																									FALSE			0
																																									FALSE			0
																																									FALSE			0
																																									FALSE			0
																																									FALSE			0
																																									FALSE			0
																																									FALSE			0
																																									FALSE			0
																	Don't play around! Data needed for building the table on the plate conclusion slide of the presentation	dimer pyridinecarboxaldehyde	Reductive Coupling	212.059	O=Cc1ccncc1-c1cnccc1C=O	3-Bromo-4-pyridinecarboxaldehyde	[H]C(=O)c1ccncc1Br			4166	C6H4BrNO
																						2,5-Dimethylpyrrole	Cc1ccc(C)[nH]1			4162	C6H9N
																						DiMePyrrole-pyridinecarboxaldehyde	Cc1ccc(n1-c1cnccc1C=O)C			4174	C12H8N2O2
																										4173	C12H12N2O
																																													443
								Pd-PEPPSI-IPent Cl o-picoline						IPent Pd(tBuInd)Cl]	Jackie CPhos Pd G4	Jackie CPhos Pd G4
								Pd-PEPPSI-IPent Cl o-picoline						IPent Pd(tBuInd)Cl]	AlPhosPd G6 Br	AlPhosPd G6 Br
								Pd-PEPPSI-IPent Cl o-picoline						IPent Pd(tBuInd)Cl]	XantPhos Pd(allyl)Cl	XantPhos Pd(allyl)Cl
								Pd-PEPPSI-IPent Cl o-picoline						IPent Pd(tBuInd)Cl]	VPhos Pd G4	VPhos Pd G4
								PEPPSI SIPr						Pd-PEPPSI-IPent Cl o-picoline	Jackie CPhos Pd G4	AmPhos Pd(crotyl)Cl
								PEPPSI SIPr						Pd-PEPPSI-IPent Cl o-picoline	AlPhosPd G6 Br	AmPhos Pd(crotyl)Cl
								PEPPSI SIPr						Pd-PEPPSI-IPent Cl o-picoline	XantPhos Pd(allyl)Cl	AmPhos Pd(crotyl)Cl
								PEPPSI SIPr						Pd-PEPPSI-IPent Cl o-picoline	VPhos Pd G4	AmPhos Pd(crotyl)Cl
															AlPhosPd G6 Br	1.95178
															AmPhos Pd(crotyl)Cl	0.787096
															BrettPhos Pd(crotyl)OTf	1.44253
															GPhos Pd G6 Br	1.47971
															IPent Pd(tBuInd)Cl]	1.3856
															Jackie CPhos Pd G4	1.94126
															Pd-PEPPSI-IPent Cl o-picoline	1.43024	1.43	840
															PEPPSI SIPr	1.16012
															rac-BINAP Pd G3	1.68944
															VPhos Pd G4	1.49212
															XantPhos Pd(allyl)Cl	1.29648

## Sheet: Plate 2
96	1	2	3	4	5	6	7	8	9	10	11	12		834_2 by Marius on Nov 28, 15:11	Pick a PlateBuilder:	PlateBuilder 1	Select ELN:	Reaction Role	Cmpt ID	Component	Limit?	Mass of limiting component	MW of limiting component	Batch ID	Producer	Assay	MW	density	equiv./bar/°C	Mass (mg)	Solv mL/g	Vol (uL)	Dose as	Solution ID	Conc.	Unit	Solvent	Solvent Batch ID	Density	Vol (uL)	Evaporate before?	Total Amount needed	Difference to Amount in Hotel	Check whether all fields are filled out if dosed as solution	Check whether Compound was used on a plate before (i.e. is likely in a dose head or in the liquid handling glovebox)
A	◯	◯	◯	◯	◯	◯	◯	◯	◯	◯	◯	◯		PhMe	Cs2CO3		ELN032036-834	Starting Material	4166	3-Bromo-4-pyridinecarboxaldehyde	TRUE	4.9	186.008	B42214	Combi Blocks	0.98	186.008	-	1	5	-	-	Solid								FALSE	480	140	0	620
B	◯	◯	◯	◯	◯	◯	◯	◯	◯	◯	◯	◯		DMF	Cs2CO3		2	Starting Material	4162	2,5-Dimethylpyrrole	FALSE	Moles of limiting component		A0211346	Acros Organics	9.87	95.145	0.935	1.3	0.330124	-	0.353073	Liquid								FALSE	33.895		0	0
C	◯	◯	◯	◯	◯	◯	◯	◯	◯	◯	◯	◯		PhMe	K3PO4			Product	4173	DiMePyrrole-pyridinecarboxaldehyde	FALSE	0.026343		Not registered	Not registered	1	200.095	-	1	5.27109	-	-	Solid								FALSE	506.025		0
D	◯	◯	◯	◯	◯	◯	◯	◯	◯	◯	◯	◯		NMP	K3PO4						FALSE																				FALSE			0
E	◯	◯	◯	◯	◯	◯	◯	◯	◯	◯	◯	◯		DMF	K3PO4						FALSE																				FALSE			0
F	◯	◯	◯	◯	◯	◯	◯	◯	◯	◯	◯	◯		DMSO	K3PO4		Fixed Components:	Internal Standard	129	Anthracene		HTE-internal		MKBZ9865V	Sigma-Aldrich	0.999	178.23		0.3	1.40994	-	-	Solid								FALSE	135.354	1403.75	0	-1539.1
G	◯	◯	◯	◯	◯	◯	◯	◯	◯	◯	◯	◯		PhMe	NEt3		HTE-internal																								FALSE			0
H	◯	◯	◯	◯	◯	◯	◯	◯	◯	◯	◯	◯		DMF	K2CO3		BH for z-Score																								FALSE			0
														Components to be dosed manually:		not used	Plate Purpose:																								FALSE			0
Chosen for screening	none	P(tBu)3 Pd G2	SPhos Pd(tBuInd)Cl	none	none	none	none	none	none	none	none	none	Catalysts, Pd	each vial containing 1.5ul THF 2,5-Dimethylpyrrole: 0.4 uL PhMe : 49.0 uL DMF : 49.0 uL NMP : 49.0 uL DMSO : 49.0 uL NEt3 : 7.4 uL 267:trans-NN-Dimethylcyclohexane-12-diamine : 1.2 uL 789trans-1,2-Diaminocyclohexane : 0.9 uL -->1ul 268:N,N-Dimethylethylenediamine : 0.9 uL -->1ul			plate based on scifinder				Level	Retrieved Component and Level, (The formula in W12 builds an array of cells from - if present - the alternative reaction partners in Q17:Q18 and the unique members of the components chosen for screening. )	Retrieved Reaction Role (This column is created in W12 by repeating the component role found in PlateBuilder and filtering out the rows in which there are empty lines or ones containing only one character in column W).																		FALSE			0
	CuI	none	none	CuI	Cu2O	CuI	Cu2O	CuI	CuI	Cu2O	Cu(MeCN)4BF4	CuI	Catalysts, Cu			Experimental Procedure: Add solvents followed by the pyrrole (diluted with PhMe to reach 1 uL) and the liquid bases. Stir at 110 °C for 3 h before sampling for the first time. Second and third sample at will.		Solvents, all	1	PhMe		PhMe	Solvents, all	00389584	Acros	1	92.14	0.867	-		10	49	Liquid								FALSE	1764	628036	0	-629.8
	none	none	none	trans-NN-Dimethylcyclohexane-12-diamine	trans-NN-Dimethylcyclohexane-12-diamine	trans-1,2-Diaminocyclohexane	trans-1,2-Diaminocyclohexane	N,N-Dimethylethylenediamine	bpy	bpy	bpy	1,10-Phenanthroline	Ligands				Buchwald-Hartwig	Solvents, all	6	DMF		DMF	Solvents, all	1884159	Acros	1	73.09	0.948	-		10	49	Liquid								FALSE	1764	62336	0	-64.1
														Use column 12 for Control reactions?			FALSE	Solvents, all	27	NMP		NMP	Solvents, all	SZBF3230V	Sigma-Aldrich	1	99.13	1.028	-		10	49	Liquid								FALSE	588	75312	0	-75.9
	Ready to submit																FALSE	Solvents, all	26	DMSO		DMSO	Solvents, all	19K144003	unknown	1	78.13	1.1	-		10	49	Liquid								FALSE	588	198512	0	-199.1
																	Alternative Reaction Partners	Bases, all	43	Cs2CO3		Cs2CO3	Bases, all	00389584	Acros	1	325.82		2	17.1661	-	-	Solid								FALSE	411.987	1588.01	0	2000
		Reagent Types used on ELN032036-834_1:																Bases, all	37	K3PO4		K3PO4	Bases, all	MKCG3978	Sigma-Aldrich	1	212.27		2	11.1836	-	-	Solid								FALSE	536.815	3347.89	0	-3884.7
		✓	Solvents, all															Bases, all	54	NEt3		NEt3	Bases, all	STBD8779V	Sigma-Aldrich	0.995	101.19	0.728	2	5.35808	-	7.36	Liquid								FALSE	88.32	9911.68	0	-10
		✓	Bases, all										Head on Quantos or Liquid in Glovebox					Bases, all	39	K2CO3		K2CO3	Bases, all	A0324004	Fluorochem	1	138.21		2	7.28172	-	-	Solid								FALSE	87.3806	2999.44	0	-3086.82
		✓	Catalysts, Pd										Head exists					Catalysts, Pd	107	P(tBu)3 Pd G2		P(tBu)3 Pd G2	Catalysts, Pd	Pd-168250621001	Johnson Matthey	1	512.404		0.05	0.674912	-	-	Solid								FALSE	5.39929	694.601	0	700
		✓	Internal Standard										found on previous plate, but no head or bottle			Standard Amounts		Catalysts, Pd	1617	SPhos Pd(tBuInd)Cl		SPhos Pd(tBuInd)Cl	Catalysts, Pd	27046600	Strem	1	723.66	-	0.05	0.953167	-	-	Solid								FALSE	7.62534	92.5247	0	100.15
													never used before			Catalysts	0.05	Catalysts, Cu	265	CuI		CuI	Catalysts, Cu	BCCB0369	Sigma-Aldrich	0.99	190.45	-	0.1	0.506769	-	-	Solid								FALSE	24.3249	1958.78	0	1983.1
													a head or bottle exists for a different batch			Solvents	10	Catalysts, Cu	782	Cu2O		Cu2O	Catalysts, Cu	MKCJ3301	Sigma-Aldrich	1	143.09	-	0.1	0.376941	-	-	Solid								FALSE	9.04659	1651.43	0	1660.48
												ROT	head runs low on remaining dosings			Acids/Bases	2	Catalysts, Cu	1487	Cu(MeCN)4BF4		Cu(MeCN)4BF4	Catalysts, Cu	152360	Sigma-Aldrich	0.97	314.56	-	0.1	0.854272	-	-	Solid								FALSE	6.83418	493.166	0	-500
												0.2	mass too low to be solid-dosed			Coupling Reagents	2	Ligands	267	trans-NN-Dimethylcyclohexane-12-diamine		trans-NN-Dimethylcyclohexane-12-diamine	Ligands	FCB03298	combi-Blocks	1	142.24	0.902	0.3	1.12411	-	1.24624	Liquid								FALSE	19.9398		0	0
												0.4	low mass: may cause solid-dosing problems			Ligands	0.1	Ligands	789	trans-1,2-Diaminocyclohexane		trans-1,2-Diaminocyclohexane	Ligands	00344974	Thermo Scientific	1	114.19	0.95	0.3	0.902431	-	0.949927	Liquid								FALSE	15.1988	284.801	0	-0.3
																Diluent Volume	800	Ligands	268	N,N-Dimethylethylenediamine		N,N-Dimethylethylenediamine	Ligands	SHBD6777V	Sigma-Aldrich	1	88.15	0.819	0.3	0.696639	-	0.850598	Liquid								FALSE	6.80478		0	0
																Sample Volume	5	Ligands	904	bpy		bpy	Ligands	WXBD4446V	Sigma-Aldrich	1	156.18	-	0.1	0.411424	-	-	Solid								FALSE	9.87418	527.906	0	537.78
																Vial Size	1	Ligands	923	1,10-Phenanthroline		1,10-Phenanthroline	Ligands	00179623	Sigma-Aldrich	0.99	180.21	-	0.1	0.479522	-	-	Solid								FALSE	3.83617	57.3638	0	61.2
																Reaction Conditions																									FALSE			0
																Stirrer Speed	400																								FALSE			0
																Reaction Time	3																								FALSE			0
																Temperature	110																								FALSE			0
																																									FALSE			0
																																									FALSE			0
																																									FALSE			0
																Extended Settings																									FALSE			0
																Liquid Overage Factor	1.5																								FALSE			0
															RoSL-specific Settings	Write Junior Processing Steps	FALSE																								FALSE			0
																Generate Robot Input Files only?	FALSE																								FALSE			0
																Tolerance Mode	MinusPlus																								FALSE			0
																Generate Junior File	FALSE																								FALSE			0
																Generate Quantos File	TRUE																								FALSE			0
																Generate MassLynx Sequence	TRUE																								FALSE			0
																Generate Chemstation Sequences	FALSE																								FALSE			0
																Use Balance Front Door?	FALSE																								FALSE			0
																Write new Batches to BatchDB?	FALSE																								FALSE			0
																Generate Labman File	TRUE																								FALSE			0
																Generate Mantis File	TRUE																								FALSE			0
															HORSS-specific Settings	Generate solid dosing lsr	FALSE																								FALSE			0
																																									FALSE			0
																																									FALSE			0
																																									FALSE			0
																																									FALSE			0
																																									FALSE			0
																																									FALSE			0
																																									FALSE			0
																																									FALSE			0
																																									FALSE			0
																																									FALSE			0
																																									FALSE			0
																																									FALSE			0
																																									FALSE			0
																																									FALSE			0
																																									FALSE			0
																																									FALSE			0
																																									FALSE			0
																																									FALSE			0
																																									FALSE			0
																																									FALSE			0
																																									FALSE			0
																																									FALSE			0
																																									FALSE			0
																																									FALSE			0
																																									FALSE			0
																																									FALSE			0
																																									FALSE			0
																																									FALSE			0
																																									FALSE			0
																																									FALSE			0
																																									FALSE			0
																																									FALSE			0
																																									FALSE			0
																																									FALSE			0
																																									FALSE			0
																																									FALSE			0
																																									FALSE			0
																																									FALSE			0
																																									FALSE			0
																																									FALSE			0
																																									FALSE			0
																																									FALSE			0
																																									FALSE			0
																																									FALSE			0
																																									FALSE			0
																																									FALSE			0
																																									FALSE			0
																																									FALSE			0
																	Known Plate																								FALSE			0
																Wenn diese Zelle > 0 ist, dann fehlt etwas und die Platte kann nicht gespeichert werden:	0																								FALSE			0
																	all Reagent Types present																								FALSE			0
																																									FALSE			0
																																									FALSE			0
																																									FALSE			0
																																									FALSE			0
																																									FALSE			0
																																									FALSE			0
																																									FALSE			0
																																									FALSE			0
																																									FALSE			0
																																									FALSE			0
																																									FALSE			0
																																									FALSE			0
																																									FALSE			0
																																									FALSE			0
																																									FALSE			0
																																									FALSE			0
																																									FALSE			0
																																									FALSE			0
																																									FALSE			0
																																									FALSE			0
																																									FALSE			0
																																									FALSE			0
																	Don't play around! Data needed for building the table on the plate conclusion slide of the presentation	dimer pyridinecarboxaldehyde	Reductive Coupling	212.059	O=Cc1ccncc1-c1cnccc1C=O	3-Bromo-4-pyridinecarboxaldehyde	[H]C(=O)c1ccncc1Br			4166	C6H4BrNO
																						2,5-Dimethylpyrrole	Cc1ccc(C)[nH]1			4162	C6H9N
																						DiMePyrrole-pyridinecarboxaldehyde	Cc1ccc(n1-c1cnccc1C=O)C			4174	C12H8N2O2
																										4173	C12H12N2O
																																													923
								Pd-PEPPSI-IPent Cl o-picoline						IPent Pd(tBuInd)Cl]	Jackie CPhos Pd G4	Jackie CPhos Pd G4
								Pd-PEPPSI-IPent Cl o-picoline						IPent Pd(tBuInd)Cl]	AlPhosPd G6 Br	AlPhosPd G6 Br
								Pd-PEPPSI-IPent Cl o-picoline						IPent Pd(tBuInd)Cl]	XantPhos Pd(allyl)Cl	XantPhos Pd(allyl)Cl
								Pd-PEPPSI-IPent Cl o-picoline						IPent Pd(tBuInd)Cl]	VPhos Pd G4	VPhos Pd G4
								PEPPSI SIPr						Pd-PEPPSI-IPent Cl o-picoline	Jackie CPhos Pd G4	AmPhos Pd(crotyl)Cl
								PEPPSI SIPr						Pd-PEPPSI-IPent Cl o-picoline	AlPhosPd G6 Br	AmPhos Pd(crotyl)Cl
								PEPPSI SIPr						Pd-PEPPSI-IPent Cl o-picoline	XantPhos Pd(allyl)Cl	AmPhos Pd(crotyl)Cl
								PEPPSI SIPr						Pd-PEPPSI-IPent Cl o-picoline	VPhos Pd G4	AmPhos Pd(crotyl)Cl
															AlPhosPd G6 Br	1.95178
															AmPhos Pd(crotyl)Cl	0.787096
															BrettPhos Pd(crotyl)OTf	1.44253
															GPhos Pd G6 Br	1.47971
															IPent Pd(tBuInd)Cl]	1.3856
															Jackie CPhos Pd G4	1.94126
															Pd-PEPPSI-IPent Cl o-picoline	1.43024	1.43	840
															PEPPSI SIPr	1.16012
															rac-BINAP Pd G3	1.68944
															VPhos Pd G4	1.49212
															XantPhos Pd(allyl)Cl	1.29648

## Sheet: Plate 3
96	1	2	3	4	5	6	7	8	9	10	11	12				PlateBuilder 2	Select ELN:	Reaction Role	Cmpt ID	Component	Limit?	Mass of limiting component	MW of limiting component	Batch ID	Producer	Assay	MW	density	equiv./bar/°C	Mass (mg)	Solv mL/g	Vol (uL)	Dose as	Solution ID	Conc.	Unit	Solvent	Solvent Batch ID	Density	Vol (uL)	Evaporate before?	Total Amount needed	Difference to Amount in Hotel	Check whether all fields are filled out if dosed as solution	Check whether Compound was used on a plate before (i.e. is likely in a dose head or in the liquid handling glovebox)
A	◯	◯	◯	◯	◯	◯	◯	◯	◯	◯	◯	◯		K2CO3	tAmOH		ELN032036-834	Starting Material	4166	3-Bromo-4-pyridinecarboxaldehyde	TRUE	4.9	186.008	B42214	Combi Blocks	0.98	186.008	-	1	5	-	-	Solid								FALSE	480	140	0	620
B	◯	◯	◯	◯	◯	◯	◯	◯	◯	◯	◯	◯		NaOtBu	tAmOH		3	Starting Material	4162	2,5-Dimethylpyrrole	FALSE	Moles of limiting component		A0211346	Acros Organics	9.87	95.145	0.935	1.3	0.330124	-	0.353073	Liquid								FALSE	33.895		0	0
C	◯	◯	◯	◯	◯	◯	◯	◯	◯	◯	◯	◯		DBU	tAmOH			Product	4173	DiMePyrrole-pyridinecarboxaldehyde	FALSE	0.026343		Not registered	Not registered	1	200.095	-	1	5.27109	-	-	Solid								FALSE	506.025		0
D	◯	◯	◯	◯	◯	◯	◯	◯	◯	◯	◯	◯		K2CO3	Dioxane						FALSE																				FALSE			0
E	◯	◯	◯	◯	◯	◯	◯	◯	◯	◯	◯	◯		NaOtBu	Dioxane						FALSE																				FALSE			0
F	◯	◯	◯	◯	◯	◯	◯	◯	◯	◯	◯	◯		DBU	Dioxane		Fixed Components:	Internal Standard	129	Anthracene		HTE-internal		MKBZ9865V	Sigma-Aldrich	0.999	178.23		0.3	1.40994	-	-	Solid								FALSE	135.354	1324.44	0	-1459.79
G	◯	◯	◯	◯	◯	◯	◯	◯	◯	◯	◯	◯		NaOtBu	PhMe		HTE-internal																								FALSE			0
H	◯	◯	◯	◯	◯	◯	◯	◯	◯	◯	◯	◯		DBU	PhMe		BH for z-Score																								FALSE			0
																not used	Plate Purpose:																								FALSE			0
	BrettPhos Pd(crotyl)OTf	[Pd(allyl)(Ad-BippyPhos)]OTf	XPhos Pd(tBuInd)Cl	cPhos Pd G3	CyJohnPhos Pd G3	RuPhos Pd(crotyl)Cl	[Pd(allyl)(Ph-DavePhos)]OTf	[Pd(allyl)(Ph-SPhos)]OTf	RockPhos Pd G3	Jackie CPhos Pd G4	AlphosPd)2cod	JackiePhos Pd G3	Catalysts, Pd				plate based on Denmark AI				Level	Retrieved Component and Level, (The formula in W12 builds an array of cells from - if present - the alternative reaction partners in Q17:Q18 and the unique members of the components chosen for screening. )	Retrieved Reaction Role (This column is created in W12 by repeating the component role found in PlateBuilder and filtering out the rows in which there are empty lines or ones containing only one character in column W).																		FALSE			0
													not used			Experimental Procedure: Add solvents followed by the pyrrole (diluted with PhMe to reach 1 uL) and the liquid bases. Stir at 110 °C for 3 h before sampling for the first time. Second and third sample at will.		Bases, all	39	K2CO3		K2CO3	Bases, all	A0324004	Fluorochem	1	138.21		2	7.28172	-	-	Solid								FALSE	174.761	2912.06	0	-3086.82
													not used				Buchwald-Hartwig	Bases, all	44	NaOtBu		NaOtBu	Bases, all	A0408793	Sigma-Aldrich	1	96.1		2	5.06312	-	-	Solid								FALSE	182.272	407.588	0	-589.86
														Use column 12 for Control reactions?			FALSE	Bases, all	64	DBU		DBU	Bases, all	BCBV1394	Sigma-Aldrich	1	152.24	1.019	2	8.0209	-	7.87135	Liquid								FALSE	283.368	6116.63	0	-6.4
	Not all Reagent Types commonly or previously used present																FALSE	Solvents, all	7	tAmOH		tAmOH	Solvents, all	STBJ5978	Sigma-Aldrich	1	88.15	0.805	-		10	49	Liquid								FALSE	1764	591036	0	-592.8
																	Alternative Reaction Partners	Solvents, all	24	Dioxane		Dioxane	Solvents, all	2170684	Acros	1	88.11	1.034	-		10	49	Liquid								FALSE	1764	243636	0	-245.4
		Reagent Types used on ELN032036-834_2:																Solvents, all	1	PhMe		PhMe	Solvents, all	00389584	Acros	1	92.14	0.867	-		10	49	Liquid								FALSE	1176	630724	0	-631.9
		✓	Solvents, all															Catalysts, Pd	96	BrettPhos Pd(crotyl)OTf		BrettPhos Pd(crotyl)OTf	Catalysts, Pd	Pd-173254237002	Johnson Matthey	1	847.36		0.05	1.1161	-	-	Solid								FALSE	8.92879	474.671	0	483.6
		✓	Bases, all										Head on Quantos or Liquid in Glovebox					Catalysts, Pd	209	[Pd(allyl)(Ad-BippyPhos)]OTf		[Pd(allyl)(Ad-BippyPhos)]OTf	Catalysts, Pd	ELN030136-029	Raphael Bigler	0.96	959.42		0.05	1.31635	-	-	Solid								FALSE	10.5308	90.4692	0	101
		✓	Catalysts, Pd										Head exists					Catalysts, Pd	1616	XPhos Pd(tBuInd)Cl		XPhos Pd(tBuInd)Cl	Catalysts, Pd	27046700	Strem	1	789.85	-	0.05	1.04035	-	-	Solid								FALSE	8.32279	266.567	0	274.89
		✓	Internal Standard										found on previous plate, but no head or bottle			Standard Amounts		Catalysts, Pd	445	cPhos Pd G3		cPhos Pd G3	Catalysts, Pd	BS19040810	Roche	1	806.34	-	0.05	1.06207	-	-	Solid								FALSE	8.49655	164.983	0	173.48
		(✓)	Catalysts, Cu										never used before			Catalysts	0.05	Catalysts, Pd	153	CyJohnPhos Pd G3		CyJohnPhos Pd G3	Catalysts, Pd	MKCC6455	Sigma-Aldrich	0.95	720.21		0.05	0.99855	-	-	Solid								FALSE	7.9884	33.1016	0	41.09
		✘	Ligands										a head or bottle exists for a different batch			Solvents	10	Catalysts, Pd	95	RuPhos Pd(crotyl)Cl		RuPhos Pd(crotyl)Cl	Catalysts, Pd	Pd-171253028002	Johnson Matthey	1	663.62		0.05	0.874086	-	-	Solid								FALSE	6.99268	234.697	0	-241.69
												ROT	head runs low on remaining dosings			Acids/Bases	2	Catalysts, Pd	203	[Pd(allyl)(Ph-DavePhos)]OTf		[Pd(allyl)(Ph-DavePhos)]OTf	Catalysts, Pd	ELN030314-135	Raphael Bigler	1	678.01		0.05	0.893039	-	-	Solid								FALSE	7.14431	166.856	0	174
												0.2	mass too low to be solid-dosed			Coupling Reagents	2	Catalysts, Pd	205	[Pd(allyl)(Ph-SPhos)]OTf		[Pd(allyl)(Ph-SPhos)]OTf	Catalysts, Pd	ELN030314-037	Raphael Bigler	1	695		0.05	0.915418	-	-	Solid								FALSE	7.32334	173.677	0	181
												0.4	low mass: may cause solid-dosing problems			Ligands	0.1	Catalysts, Pd	1091	RockPhos Pd G3		RockPhos Pd G3	Catalysts, Pd	STR46-0335	Strem	1	838.43	-	0.05	1.10434	-	-	Solid								FALSE	8.83469	470.585	0	479.42
																Diluent Volume	800	Catalysts, Pd	2248	Jackie CPhos Pd G4		Jackie CPhos Pd G4	Catalysts, Pd	SC508375501503	Sinocompound	1	1140.32		0.05	1.50197	-	-	Solid								FALSE	12.0158	316.144	0	328.16
																Sample Volume	5	Catalysts, Pd	764	AlphosPd)2cod		AlphosPd)2cod	Catalysts, Pd	35560500	Strem	1	1951.13	-	0.025	1.28496	-	-	Solid								FALSE	10.2797	220.72	0	231
																Vial Size	1	Catalysts, Pd	156	JackiePhos Pd G3		JackiePhos Pd G3	Catalysts, Pd	SHBH4701V	Sigma-Aldrich	0.95	1166.4		0.05	1.61718	-	-	Solid								FALSE	12.9374	426.453	0	439.39
																Reaction Conditions																									FALSE			0
																Stirrer Speed	400																								FALSE			0
																Reaction Time	3																								FALSE			0
																Temperature	110																								FALSE			0
																																									FALSE			0
																																									FALSE			0
																																									FALSE			0
																Extended Settings																									FALSE			0
																Liquid Overage Factor	1.5																								FALSE			0
															RoSL-specific Settings	Write Junior Processing Steps	FALSE																								FALSE			0
																Generate Robot Input Files only?	FALSE																								FALSE			0
																Tolerance Mode	MinusPlus																								FALSE			0
																Generate Junior File	FALSE																								FALSE			0
																Generate Quantos File	TRUE																								FALSE			0
																Generate MassLynx Sequence	TRUE																								FALSE			0
																Generate Chemstation Sequences	FALSE																								FALSE			0
																Use Balance Front Door?	FALSE																								FALSE			0
																Write new Batches to BatchDB?	FALSE																								FALSE			0
																Generate Labman File	TRUE																								FALSE			0
																Generate Mantis File	TRUE																								FALSE			0
															HORSS-specific Settings	Generate solid dosing lsr	FALSE																								FALSE			0
																																									FALSE			0
																																									FALSE			0
																																									FALSE			0
																																									FALSE			0
																																									FALSE			0
																																									FALSE			0
																																									FALSE			0
																																									FALSE			0
																																									FALSE			0
																																									FALSE			0
																																									FALSE			0
																																									FALSE			0
																																									FALSE			0
																																									FALSE			0
																																									FALSE			0
																																									FALSE			0
																																									FALSE			0
																																									FALSE			0
																																									FALSE			0
																																									FALSE			0
																																									FALSE			0
																																									FALSE			0
																																									FALSE			0
																																									FALSE			0
																																									FALSE			0
																																									FALSE			0
																																									FALSE			0
																																									FALSE			0
																																									FALSE			0
																																									FALSE			0
																																									FALSE			0
																																									FALSE			0
																																									FALSE			0
																																									FALSE			0
																																									FALSE			0
																																									FALSE			0
																																									FALSE			0
																																									FALSE			0
																																									FALSE			0
																																									FALSE			0
																																									FALSE			0
																																									FALSE			0
																																									FALSE			0
																																									FALSE			0
																																									FALSE			0
																																									FALSE			0
																																									FALSE			0
																																									FALSE			0
																	Unsaved Plate																								FALSE			0
																Wenn diese Zelle > 0 ist, dann fehlt etwas und die Platte kann nicht gespeichert werden:	0																								FALSE			0
																	Ligands																								FALSE			0
																																									FALSE			0
																																									FALSE			0
																																									FALSE			0
																																									FALSE			0
																																									FALSE			0
																																									FALSE			0
																																									FALSE			0
																																									FALSE			0
																																									FALSE			0
																																									FALSE			0
																																									FALSE			0
																																									FALSE			0
																																									FALSE			0
																																									FALSE			0
																																									FALSE			0
																																									FALSE			0
																																									FALSE			0
																																									FALSE			0
																																									FALSE			0
																																									FALSE			0
																																									FALSE			0
																																									FALSE			0
																	Don't play around! Data needed for building the table on the plate conclusion slide of the presentation	dimer pyridinecarboxaldehyde	Reductive Coupling	212.059	O=Cc1ccncc1-c1cnccc1C=O	3-Bromo-4-pyridinecarboxaldehyde	[H]C(=O)c1ccncc1Br			4166	C6H4BrNO
																						2,5-Dimethylpyrrole	Cc1ccc(C)[nH]1			4162	C6H9N
																						DiMePyrrole-pyridinecarboxaldehyde	Cc1ccc(n1-c1cnccc1C=O)C			4174	C12H8N2O2
																										4173	C12H12N2O
																																													156
								Pd-PEPPSI-IPent Cl o-picoline						IPent Pd(tBuInd)Cl]	Jackie CPhos Pd G4	Jackie CPhos Pd G4
								Pd-PEPPSI-IPent Cl o-picoline						IPent Pd(tBuInd)Cl]	AlPhosPd G6 Br	AlPhosPd G6 Br
								Pd-PEPPSI-IPent Cl o-picoline						IPent Pd(tBuInd)Cl]	XantPhos Pd(allyl)Cl	XantPhos Pd(allyl)Cl
								Pd-PEPPSI-IPent Cl o-picoline						IPent Pd(tBuInd)Cl]	VPhos Pd G4	VPhos Pd G4
								PEPPSI SIPr						Pd-PEPPSI-IPent Cl o-picoline	Jackie CPhos Pd G4	AmPhos Pd(crotyl)Cl
								PEPPSI SIPr						Pd-PEPPSI-IPent Cl o-picoline	AlPhosPd G6 Br	AmPhos Pd(crotyl)Cl
								PEPPSI SIPr						Pd-PEPPSI-IPent Cl o-picoline	XantPhos Pd(allyl)Cl	AmPhos Pd(crotyl)Cl
								PEPPSI SIPr						Pd-PEPPSI-IPent Cl o-picoline	VPhos Pd G4	AmPhos Pd(crotyl)Cl
															AlPhosPd G6 Br	1.95178
															AmPhos Pd(crotyl)Cl	0.787096
															BrettPhos Pd(crotyl)OTf	1.44253
															GPhos Pd G6 Br	1.47971
															IPent Pd(tBuInd)Cl]	1.3856
															Jackie CPhos Pd G4	1.94126
															Pd-PEPPSI-IPent Cl o-picoline	1.43024	1.43	840
															PEPPSI SIPr	1.16012
															rac-BINAP Pd G3	1.68944
															VPhos Pd G4	1.49212
															XantPhos Pd(allyl)Cl	1.29648
