# Supplementary material for: Which Reaction Conditions Work on Drug-Like Molecules? Lessons from 66,000 High-Throughput Experiments
Source: ACS Cent Sci. 2026 Feb 5;12(2):222–32. doi: 10.1021/acscentsci.5c02031 (PMC12947288; doi:10.1021/acscentsci.5c02031)
Supplement: Supplementary file 2 [file oc5c02031_si_002.xlsx]

## Sheet: Plate 1
96	1	2	3	4	5	6	7	8	9	10	11	12			Pick a PlateBuilder:	PlateBuilder 2	Select ELN:	Reaction Role	Cmpt ID	Component	Limit?	Mass of limiting component	MW of limiting component	Batch ID	Producer	Assay	MW	density	equiv./bar/°C	Mass (mg)	Solv mL/g	Vol (uL)	Dose as	Solution ID	Conc.	Unit	Solvent	Solvent Batch ID	Density	Vol (uL)	Evaporate before?	Total Amount needed	Difference to Amount in Hotel	Check whether all fields are filled out if dosed as solution	Check whether Compound was used on a plate before (i.e. is likely in a dose head or in the liquid handling glovebox)
A	◯	◯	◯	◯	◯	◯	◯	◯	◯	◯	◯	◯		Pd-PEPPSI-IHept Cl 3-chloropyridine			ELN032036-833	Starting Material	4164	3-Bromo-2-methylpyridine	TRUE	4.95	172.025	AS108108	Apollo	0.99	172.025	1.495	1	5	-	3.34448	Liquid								FALSE	321.07		0	0
B	◯	◯	◯	◯	◯	◯	◯	◯	◯	◯	◯	◯		cBridP Pd(allyl)Cl			1	Starting Material	4165	3,3-Dimethylmorpholine	FALSE	Moles of limiting component		B78124	Combi Blocks	0.99	115.176	0.935	1.3	4.35195	-	4.65449	Liquid								FALSE	446.831		0	0
C	◯	◯	◯	◯	◯	◯	◯	◯	◯	◯	◯	◯		Jackie CPhos Pd G4				Product	4167	MePy-DiMeMorphiline	FALSE	0.0287749		Not registered	Not registered	1	206.142	-	1	5.93171	-	-	Solid								FALSE	569.444		0
D	◯	◯	◯	◯	◯	◯	◯	◯	◯	◯	◯	◯		cPhos Pd G3							FALSE																				FALSE			0
E	◯	◯	◯	◯	◯	◯	◯	◯	◯	◯	◯	◯		Pd-PEPPSI-IPent Cl 3-chloropyridine							FALSE																				FALSE			0
F	◯	◯	◯	◯	◯	◯	◯	◯	◯	◯	◯	◯		Pd-PEPPSI-IPent Cl o-picoline			Fixed Components:	Internal Standard	129	Anthracene		HTE-internal		MKBZ9865V	Sigma-Aldrich	0.999	178.23		0.3	1.5401	-	-	Solid								FALSE	147.85	1476.73	0	-1624.58
G	◯	◯	◯	◯	◯	◯	◯	◯	◯	◯	◯	◯		AmPhos2PdCl2			HTE-internal																								FALSE			0
H	◯	◯	◯	◯	◯	◯	◯	◯	◯	◯	◯	◯		triisobutylphosphatrane Pd G6			BH for z-Score																								FALSE			0
														Components to be dosed manually:		not used	Plate Purpose:																								FALSE			0
Chosen for screening	KOH	LiHMDS	NaOtBu	K3PO4	TMSOK	NaOtBu	DBU	KHMDS	Cs2CO3	Cs2CO3	KOH	LiHMDS	Bases, all	3-Bromo-2-methylpyridine: 3.3 uL 3,3-Dimethylmorpholine: 4.7 uL KOH (3M, aq): 14.4 uL K3PO4 (3.25M, aq): 13.3 uL DBU : 6.4 uL MeTHF : 74.3 uL PhMe : 74.3 uL MeCN : 74.3 uL tAmOH : 74.3 uL Dioxane : 74.3 uL			plate based on zScore				Level	Retrieved Component and Level, (The formula in W12 builds an array of cells from - if present - the alternative reaction partners in Q17:Q18 and the unique members of the components chosen for screening. )	Retrieved Reaction Role (This column is created in W12 by repeating the component role found in PlateBuilder and filtering out the rows in which there are empty lines or ones containing only one character in column W).																		FALSE			0
	MeTHF	MeTHF	MeTHF	MeTHF	MeTHF	PhMe	PhMe	PhMe	MeCN	tAmOH	tAmOH	Dioxane	Solvents, all			Experimental Procedure: add solvents followed by the liquid bases and both starting materials. Stir at 80 °C for 3 h before sampling for the first time. Second and third sample at will.		Catalysts, Pd	1538	Pd-PEPPSI-IHept Cl 3-chloropyridine		Pd-PEPPSI-IHept Cl 3-chloropyridine	Catalysts, Pd	NC-VIII-29	Total Synthesis Ltd	1	972.77	-	0.05	1.39957	-	-	Solid								FALSE	16.7948	4334.12	0	4350.91
													not used				Buchwald-Hartwig	Catalysts, Pd	443	cBridP Pd(allyl)Cl		cBridP Pd(allyl)Cl	Catalysts, Pd	SC163575419101	Takasago	1	521.4	-	0.05	0.750161	-	-	Solid								FALSE	9.00194	2.89306	0	11.895
														Use column 12 for Control reactions?			FALSE	Catalysts, Pd	2248	Jackie CPhos Pd G4		Jackie CPhos Pd G4	Catalysts, Pd	SC508375501503	Sinocompound	1	1140.32		0.05	1.64063	-	-	Solid								FALSE	19.6875	330.602	0	350.29
	Not all Reagent Types commonly or previously used present																FALSE	Catalysts, Pd	445	cPhos Pd G3		cPhos Pd G3	Catalysts, Pd	BS19040810	Roche	1	806.34	-	0.05	1.16012	-	-	Solid								FALSE	13.9214	175.839	0	189.76
																	Alternative Reaction Partners	Catalysts, Pd	1969	Pd-PEPPSI-IPent Cl 3-chloropyridine		Pd-PEPPSI-IPent Cl 3-chloropyridine	Catalysts, Pd	00508413	Ambeed	1	860.56	-	0.05	1.23813	-	-	Solid								FALSE	14.8575	292.742	0	307.6
		Reagent Types required for Buchwald-Hartwigs:																Catalysts, Pd	1539	Pd-PEPPSI-IPent Cl o-picoline		Pd-PEPPSI-IPent Cl o-picoline	Catalysts, Pd	NC-VIII-30	Total Synthesis Ltd	1	840.14	-	0.05	1.20875	-	-	Solid								FALSE	14.505	2410.12	0	2424.62
		✘	No Standard Reagent Types defined for Buchwald-Hartwigs.															Catalysts, Pd	113	AmPhos2PdCl2		AmPhos2PdCl2	Catalysts, Pd	QCM/2526-30553	Johnson Matthey	1	708.082		0.05	1.01875	-	-	Solid								FALSE	12.225	59.54	0	71.765
													Head on Quantos or Liquid in Glovebox					Catalysts, Pd	1910	triisobutylphosphatrane Pd G6		triisobutylphosphatrane Pd G6	Catalysts, Pd	SC512674810901	Sinocompound	1	673.94	-	0.05	0.969627	-	-	Solid								FALSE	11.6355	357.974	0	369.61
													Head exists					Bases, all	51	KOH		KOH	Bases, all	415184/1	Roche	1	56.11		1.5	2.42184	-	-	Solution	51_415184/1_water_WBI_3_M	3	M	water	Not registered	1.14	14.3874	FALSE	230.199	49769.8	0	-50
													found on previous plate, but no head or bottle			Standard Amounts		Bases, all	47	LiHMDS		LiHMDS	Bases, all	SHBL7055	Sigma-Aldrich	0.97	167.326		1.5	7.44555	-	-	Solid								FALSE	119.129	499.271	0	-618.4
													never used before			Catalysts	0.05	Bases, all	44	NaOtBu		NaOtBu	Bases, all	A0408793	Sigma-Aldrich	1	96.1		1.5	4.1479	-	-	Solid								FALSE	66.3664	649.724	0	-716.09
													a head or bottle exists for a different batch			Solvents	15	Bases, all	37	K3PO4		K3PO4	Bases, all	MKCG3978	Sigma-Aldrich	1	212.27		1.5	9.16207	-	-	Solution	37_MKCG3978_water_WBI_3.25_M	3.25	M	water	Not registered	1.4901	13.2807	FALSE	106.246	80893.8	0	-81
												ROT	head runs low on remaining dosings			Acids/Bases	1.5	Bases, all	1709	TMSOK		TMSOK	Bases, all	SHBD4580V	Sigma-Aldrich	0.9	128.29	-	1.5	6.15255	-	-	Solid								FALSE	49.2204	181.88	0	231.1
												0.2	mass too low to be solid-dosed			Coupling Reagents	3	Bases, all	64	DBU		DBU	Bases, all	BCBV1394	Sigma-Aldrich	1	152.24	1.019	1.5	6.57103	-	6.44851	Liquid								FALSE	51.5881	6148.41	0	-6.2
												0.4	low mass: may cause solid-dosing problems			Ligands	0.1	Bases, all	48	KHMDS		KHMDS	Bases, all	SHBL0829	Sigma-Aldrich	1	199.48		1.5	8.61002	-	-	Solid								FALSE	68.8802	2311.73	0	-2380.61
																Diluent Volume	800	Bases, all	43	Cs2CO3		Cs2CO3	Bases, all	00389584	Acros	1	325.82		1.5	14.0632	-	-	Solid								FALSE	225.01	-19.5004	0	205.51
																Sample Volume	5	Solvents, all	4	MeTHF		MeTHF	Solvents, all	SHBH6383	Sigma-Aldrich	1	86.13	0.86	-		15	74.25	Liquid								FALSE	2970	168830	0	-171.8
																Vial Size	1	Solvents, all	1	PhMe		PhMe	Solvents, all	00389584	Acros	1	92.14	0.867	-		15	74.25	Liquid								FALSE	1782	618518	0	-620.3
																Reaction Conditions		Solvents, all	5	MeCN		MeCN	Solvents, all	STBJ5978	Sigma-Aldrich	1	41.05	0.786	-		15	74.25	Liquid								FALSE	594	104906	0	-105.5
																Stirrer Speed	400	Solvents, all	7	tAmOH		tAmOH	Solvents, all	STBJ5978	Sigma-Aldrich	1	88.15	0.805	-		15	74.25	Liquid								FALSE	1188	586212	0	-587.4
																Reaction Time	3	Solvents, all	24	Dioxane		Dioxane	Solvents, all	2170684	Acros	1	88.11	1.034	-		15	74.25	Liquid								FALSE	594	238606	0	-239.2
																Temperature	80																								FALSE			0
																																									FALSE			0
																																									FALSE			0
																																									FALSE			0
																Extended Settings																									FALSE			0
																Liquid Overage Factor	1.5																								FALSE			0
															RoSL-specific Settings	Write Junior Processing Steps	FALSE																								FALSE			0
																Generate Robot Input Files only?	FALSE																								FALSE			0
																Tolerance Mode	MinusPlus																								FALSE			0
																Generate Junior File	FALSE																								FALSE			0
																Generate Quantos File	TRUE																								FALSE			0
																Generate MassLynx Sequence	TRUE																								FALSE			0
																Generate Chemstation Sequences	FALSE																								FALSE			0
																Use Balance Front Door?	FALSE																								FALSE			0
																Write new Batches to BatchDB?	FALSE																								FALSE			0
																Generate Labman File	TRUE																								FALSE			0
																Generate Mantis File	TRUE																								FALSE			0
															HORSS-specific Settings	Generate solid dosing lsr	FALSE																								FALSE			0
																																									FALSE			0
																																									FALSE			0
																																									FALSE			0
																																									FALSE			0
																																									FALSE			0
																																									FALSE			0
																																									FALSE			0
																																									FALSE			0
																																									FALSE			0
																																									FALSE			0
																																									FALSE			0
																																									FALSE			0
																																									FALSE			0
																																									FALSE			0
																																									FALSE			0
																																									FALSE			0
																																									FALSE			0
																																									FALSE			0
																																									FALSE			0
																																									FALSE			0
																																									FALSE			0
																																									FALSE			0
																																									FALSE			0
																																									FALSE			0
																																									FALSE			0
																																									FALSE			0
																																									FALSE			0
																																									FALSE			0
																																									FALSE			0
																																									FALSE			0
																																									FALSE			0
																																									FALSE			0
																																									FALSE			0
																																									FALSE			0
																																									FALSE			0
																																									FALSE			0
																																									FALSE			0
																																									FALSE			0
																																									FALSE			0
																																									FALSE			0
																																									FALSE			0
																																									FALSE			0
																																									FALSE			0
																																									FALSE			0
																																									FALSE			0
																																									FALSE			0
																																									FALSE			0
																																									FALSE			0
																	Unsaved Plate																								FALSE			0
																Wenn diese Zelle > 0 ist, dann fehlt etwas und die Platte kann nicht gespeichert werden:	0																								FALSE			0
																	No Standard Reagent Types defined for Buchwald-Hartwigs.																								FALSE			0
																																									FALSE			0
																																									FALSE			0
																																									FALSE			0
																																									FALSE			0
																																									FALSE			0
																																									FALSE			0
																																									FALSE			0
																																									FALSE			0
																																									FALSE			0
																																									FALSE			0
																																									FALSE			0
																																									FALSE			0
																																									FALSE			0
																																									FALSE			0
																																									FALSE			0
																																									FALSE			0
																																									FALSE			0
																																									FALSE			0
																																									FALSE			0
																																									FALSE			0
																																									FALSE			0
																																									FALSE			0
																	Don't play around! Data needed for building the table on the plate conclusion slide of the presentation	bis-MePy	Reductive Coupling	184.1	Cc1ncccc1-c1cccnc1C	3-Bromo-2-methylpyridine	Cc1ncccc1Br			4164	C6H6BrN
																						3,3-Dimethylmorpholine	CC1(COCCN1)C			4165	C6H13NO
																						MePy-DiMeMorphiline	Cc1ncccc1N1CCOCC1(C)C			4168	C12H12N2
																										4167	C12H18N2O
																																													1
								Pd-PEPPSI-IPent Cl o-picoline						IPent Pd(tBuInd)Cl]	Jackie CPhos Pd G4	Jackie CPhos Pd G4
								Pd-PEPPSI-IPent Cl o-picoline						IPent Pd(tBuInd)Cl]	AlPhosPd G6 Br	AlPhosPd G6 Br
								Pd-PEPPSI-IPent Cl o-picoline						IPent Pd(tBuInd)Cl]	XantPhos Pd(allyl)Cl	XantPhos Pd(allyl)Cl
								Pd-PEPPSI-IPent Cl o-picoline						IPent Pd(tBuInd)Cl]	VPhos Pd G4	VPhos Pd G4
								PEPPSI SIPr						Pd-PEPPSI-IPent Cl o-picoline	Jackie CPhos Pd G4	AmPhos Pd(crotyl)Cl
								PEPPSI SIPr						Pd-PEPPSI-IPent Cl o-picoline	AlPhosPd G6 Br	AmPhos Pd(crotyl)Cl
								PEPPSI SIPr						Pd-PEPPSI-IPent Cl o-picoline	XantPhos Pd(allyl)Cl	AmPhos Pd(crotyl)Cl
								PEPPSI SIPr						Pd-PEPPSI-IPent Cl o-picoline	VPhos Pd G4	AmPhos Pd(crotyl)Cl
															AlPhosPd G6 Br	1.95178
															AmPhos Pd(crotyl)Cl	0.787096
															BrettPhos Pd(crotyl)OTf	1.44253
															GPhos Pd G6 Br	1.47971
															IPent Pd(tBuInd)Cl]	1.3856
															Jackie CPhos Pd G4	1.94126
															Pd-PEPPSI-IPent Cl o-picoline	1.43024	1.43	840
															PEPPSI SIPr	1.16012
															rac-BINAP Pd G3	1.68944
															VPhos Pd G4	1.49212
															XantPhos Pd(allyl)Cl	1.29648

## Sheet: Plate 2
96	1	2	3	4	5	6	7	8	9	10	11	12		833_2 by Marius on Nov 27, 16:53	Pick a PlateBuilder:	PlateBuilder 1	Select ELN:	Reaction Role	Cmpt ID	Component	Limit?	Mass of limiting component	MW of limiting component	Batch ID	Producer	Assay	MW	density	equiv./bar/°C	Mass (mg)	Solv mL/g	Vol (uL)	Dose as	Solution ID	Conc.	Unit	Solvent	Solvent Batch ID	Density	Vol (uL)	Evaporate before?	Total Amount needed	Difference to Amount in Hotel	Check whether all fields are filled out if dosed as solution	Check whether Compound was used on a plate before (i.e. is likely in a dose head or in the liquid handling glovebox)
A	◯	◯	◯	◯	◯	◯	◯	◯	◯	◯	◯	◯		Dioxane	Cs2CO3		ELN032036-833	Starting Material	4164	3-Bromo-2-methylpyridine	TRUE	4.95	172.025	AS108108	Apollo	0.99	172.025	1.495	1	5	-	3.34448	Liquid								FALSE	321.07		0	0
B	◯	◯	◯	◯	◯	◯	◯	◯	◯	◯	◯	◯		PhMe	Cs2CO3		2	Starting Material	4165	3,3-Dimethylmorpholine	FALSE	Moles of limiting component		B78124	Combi Blocks	0.99	115.176	0.935	1.3	4.35	-	4.65241	Liquid								FALSE	446.631	553.369	0	-1
C	◯	◯	◯	◯	◯	◯	◯	◯	◯	◯	◯	◯		DMF	Cs2CO3			Product	4167	MePy-DiMeMorphiline	FALSE	0.0287749		Not registered	Not registered	1	206.142	-	1	5.93171	-	-	Solid								FALSE	569.444		0
D	◯	◯	◯	◯	◯	◯	◯	◯	◯	◯	◯	◯		DMSO	Cs2CO3						FALSE																				FALSE			0
E	◯	◯	◯	◯	◯	◯	◯	◯	◯	◯	◯	◯		PhMe	KOtBu						FALSE																				FALSE			0
F	◯	◯	◯	◯	◯	◯	◯	◯	◯	◯	◯	◯		Dioxane	NaOtBu		Fixed Components:	Internal Standard	129	Anthracene		HTE-internal		MKBZ9865V	Sigma-Aldrich	0.999	178.23		0.3	1.5401	-	-	Solid								FALSE	147.85	1391.25	0	-1539.1
G	◯	◯	◯	◯	◯	◯	◯	◯	◯	◯	◯	◯		PhMe	NaOtBu		HTE-internal																								FALSE			0
H	◯	◯	◯	◯	◯	◯	◯	◯	◯	◯	◯	◯		THF	LiHMDS		BH for z-Score																								FALSE			0
														Components to be dosed manually:		not used	Plate Purpose:																								FALSE			0
Chosen for screening	XantPhos Pd(allyl)Cl	XPhos Pd(crotyl)Cl	(R)-BINAP Pd(allyl)Cl	RuPhos Pd(crotyl)Cl	dppf Pd G3	P(tBu)3 Pd G2	XPhos Pd(crotyl)Cl	PPh3)2PdCl2	dtbpfPdCl2	AmPhos2PdCl2	SPhos Pd(allyl)OTf	none	Catalysts, Pd	3-Bromo-2-methylpyridine: 3.3 uL 3,3-Dimethylmorpholine: 4.7 uL Dioxane : 74.3 uL PhMe : 74.3 uL DMF : 74.3 uL DMSO : 74.3 uL THF : 74.3 uL 267:trans-NN-Dimethylcyclohexane-12-diamine : 1.1 uL			plate based on scifinder				Level	Retrieved Component and Level, (The formula in W12 builds an array of cells from - if present - the alternative reaction partners in Q17:Q18 and the unique members of the components chosen for screening. )	Retrieved Reaction Role (This column is created in W12 by repeating the component role found in PlateBuilder and filtering out the rows in which there are empty lines or ones containing only one character in column W).																		FALSE			0
	none	none	none	none	none	none	none	none	none	none	none	CuI	Catalysts, Cu				Experimental Procedure: Add solvents followed by the liquid bases. Stir at 80 °C for 3 h before sampling for the first time. Second and third sample at will.	Solvents, all	24	Dioxane		Dioxane	Solvents, all	2170684	Acros	1	88.11	1.034	-		15	74.25	Liquid								FALSE	1782	241518	0	-243.3
	none	none	none	none	none	none	none	none	none	none	none	trans-NN-Dimethylcyclohexane-12-diamine	Ligands				Buchwald-Hartwig	Solvents, all	1	PhMe		PhMe	Solvents, all	00389584	Acros	1	92.14	0.867	-		15	74.25	Liquid								FALSE	2673	621827	0	-624.5
														Use column 12 for Control reactions?			FALSE	Solvents, all	6	DMF		DMF	Solvents, all	1884159	Acros	1	73.09	0.948	-		15	74.25	Liquid								FALSE	891	60009	0	-60.9
	Ready to submit																FALSE	Solvents, all	26	DMSO		DMSO	Solvents, all	19K144003	unknown	1	78.13	1.1	-		15	74.25	Liquid								FALSE	891	196409	0	-197.3
																	Alternative Reaction Partners	Solvents, all	3	THF		THF	Solvents, all	K51730431938	Acros	1	72.11	0.887	-		15	74.25	Liquid								FALSE	891	-491	0	-0.4
		Reagent Types used on ELN032036-833_1:																Bases, all	43	Cs2CO3		Cs2CO3	Bases, all	00389584	Acros	1	325.82		1.5	14.0632	-	-	Solid								FALSE	675.031	-671.141	0	3.89
		✓	Solvents, all															Bases, all	45	KOtBu		KOtBu	Bases, all	1003828444	Albemarle	1	112.21		1.5	4.84325	-	-	Solid								FALSE	58.1189	3781.3	0	-3839.42
		✓	Bases, all										Head on Quantos or Liquid in Glovebox					Bases, all	44	NaOtBu		NaOtBu	Bases, all	A0408793	Sigma-Aldrich	1	96.1		1.5	4.1479	-	-	Solid								FALSE	99.5496	548.96	0	-648.51
		✓	Catalysts, Pd										Head exists					Bases, all	47	LiHMDS		LiHMDS	Bases, all	SHBL7055	Sigma-Aldrich	0.97	167.326		1.5	7.44555	-	-	Solid								FALSE	89.3466	409.073	0	-498.42
		✓	Internal Standard										found on previous plate, but no head or bottle			Standard Amounts		Catalysts, Pd	91	XantPhos Pd(allyl)Cl		XantPhos Pd(allyl)Cl	Catalysts, Pd	Pd-177266348001	Johnson Matthey	1	761.57		0.05	1.0957	-	-	Solid								FALSE	8.76564	607.844	0	616.61
													never used before			Catalysts	0.05	Catalysts, Pd	86	XPhos Pd(crotyl)Cl		XPhos Pd(crotyl)Cl	Catalysts, Pd	Pd-170252265001	Johnson Matthey	1	673.7		0.05	0.969282	-	-	Solid								FALSE	15.5085	2766.84	0	2782.35
													a head or bottle exists for a different batch			Solvents	15	Catalysts, Pd	99	(R)-BINAP Pd(allyl)Cl		(R)-BINAP Pd(allyl)Cl	Catalysts, Pd	Pd-176267122002	Johnson Matthey	1	805.63		0.05	1.1591	-	-	Solid								FALSE	9.27277	103.367	0	112.64
												ROT	head runs low on remaining dosings			Acids/Bases	1.5	Catalysts, Pd	95	RuPhos Pd(crotyl)Cl		RuPhos Pd(crotyl)Cl	Catalysts, Pd	Pd-171253028002	Johnson Matthey	1	663.62		0.05	0.95478	-	-	Solid								FALSE	7.63824	234.052	0	-241.69
												0.2	mass too low to be solid-dosed			Coupling Reagents	3	Catalysts, Pd	31	dppf Pd G3		dppf Pd G3	Catalysts, Pd	SHBG3519V	Sigma-Aldrich	0.95	924.11		0.05	1.39953	-	-	Solid								FALSE	11.1963	574.614	0	-585.81
												0.4	low mass: may cause solid-dosing problems			Ligands	0.05	Catalysts, Pd	107	P(tBu)3 Pd G2		P(tBu)3 Pd G2	Catalysts, Pd	Pd-168250621001	Johnson Matthey	1	512.404		0.05	0.737218	-	-	Solid								FALSE	5.89775	694.102	0	700
																Diluent Volume	800	Catalysts, Pd	81	PPh3)2PdCl2		PPh3)2PdCl2	Catalysts, Pd	MKCC3852	Sigma-Aldrich	0.999	701.9		0.05	1.01087	-	-	Solid								FALSE	8.08692	2488.14	0	2496.23
																Sample Volume	5	Catalysts, Pd	90	dtbpfPdCl2		dtbpfPdCl2	Catalysts, Pd	QCM/2526-26357	Johnson Matthey	1	651.753		0.05	0.937706	-	-	Solid								FALSE	7.50165	191.598	0	199.1
																Vial Size	1	Catalysts, Pd	113	AmPhos2PdCl2		AmPhos2PdCl2	Catalysts, Pd	QCM/2526-30553	Johnson Matthey	1	708.082		0.05	1.01875	-	-	Solid								FALSE	8.14999	63.615	0	71.765
																Reaction Conditions		Catalysts, Pd	2336	SPhos Pd(allyl)OTf		SPhos Pd(allyl)OTf	Catalysts, Pd	271395001	Johnson Matthey	1	707.09	-	0.05	1.01732	-	-	Solid								FALSE	8.13857	4784.46	0	4792.6
																Stirrer Speed	400	Catalysts, Cu	265	CuI		CuI	Catalysts, Cu	BCCB0369	Sigma-Aldrich	0.99	190.45	-	0.15	0.83033	-	-	Solid								FALSE	6.64264	1976.46	0	1983.1
																Reaction Time	3	Ligands	267	trans-NN-Dimethylcyclohexane-12-diamine		trans-NN-Dimethylcyclohexane-12-diamine	Ligands	FCB03298	combi-Blocks	1	142.24	0.902	0.25	1.02323	-	1.13441	Liquid								FALSE	9.07525		0	0
																Temperature	80																								FALSE			0
																																									FALSE			0
																																									FALSE			0
																																									FALSE			0
																Extended Settings																									FALSE			0
																Liquid Overage Factor	1.5																								FALSE			0
															RoSL-specific Settings	Write Junior Processing Steps	FALSE																								FALSE			0
																Generate Robot Input Files only?	FALSE																								FALSE			0
																Tolerance Mode	MinusPlus																								FALSE			0
																Generate Junior File	FALSE																								FALSE			0
																Generate Quantos File	TRUE																								FALSE			0
																Generate MassLynx Sequence	TRUE																								FALSE			0
																Generate Chemstation Sequences	FALSE																								FALSE			0
																Use Balance Front Door?	FALSE																								FALSE			0
																Write new Batches to BatchDB?	TRUE																								FALSE			0
																Generate Labman File	TRUE																								FALSE			0
																Generate Mantis File	TRUE																								FALSE			0
															HORSS-specific Settings	Generate solid dosing lsr	FALSE																								FALSE			0
																																									FALSE			0
																																									FALSE			0
																																									FALSE			0
																																									FALSE			0
																																									FALSE			0
																																									FALSE			0
																																									FALSE			0
																																									FALSE			0
																																									FALSE			0
																																									FALSE			0
																																									FALSE			0
																																									FALSE			0
																																									FALSE			0
																																									FALSE			0
																																									FALSE			0
																																									FALSE			0
																																									FALSE			0
																																									FALSE			0
																																									FALSE			0
																																									FALSE			0
																																									FALSE			0
																																									FALSE			0
																																									FALSE			0
																																									FALSE			0
																																									FALSE			0
																																									FALSE			0
																																									FALSE			0
																																									FALSE			0
																																									FALSE			0
																																									FALSE			0
																																									FALSE			0
																																									FALSE			0
																																									FALSE			0
																																									FALSE			0
																																									FALSE			0
																																									FALSE			0
																																									FALSE			0
																																									FALSE			0
																																									FALSE			0
																																									FALSE			0
																																									FALSE			0
																																									FALSE			0
																																									FALSE			0
																																									FALSE			0
																																									FALSE			0
																																									FALSE			0
																																									FALSE			0
																																									FALSE			0
																	Known Plate																								FALSE			0
																Wenn diese Zelle > 0 ist, dann fehlt etwas und die Platte kann nicht gespeichert werden:	0																								FALSE			0
																	all Reagent Types present																								FALSE			0
																																									FALSE			0
																																									FALSE			0
																																									FALSE			0
																																									FALSE			0
																																									FALSE			0
																																									FALSE			0
																																									FALSE			0
																																									FALSE			0
																																									FALSE			0
																																									FALSE			0
																																									FALSE			0
																																									FALSE			0
																																									FALSE			0
																																									FALSE			0
																																									FALSE			0
																																									FALSE			0
																																									FALSE			0
																																									FALSE			0
																																									FALSE			0
																																									FALSE			0
																																									FALSE			0
																																									FALSE			0
																	Don't play around! Data needed for building the table on the plate conclusion slide of the presentation	bis-MePy	Reductive Coupling	184.1	Cc1ncccc1-c1cccnc1C	3-Bromo-2-methylpyridine	Cc1ncccc1Br			4164	C6H6BrN
																						3,3-Dimethylmorpholine	CC1(COCCN1)C			4165	C6H13NO
																						MePy-DiMeMorphiline	Cc1ncccc1N1CCOCC1(C)C			4168	C12H12N2
																										4167	C12H18N2O
																																													113
								Pd-PEPPSI-IPent Cl o-picoline						IPent Pd(tBuInd)Cl]	Jackie CPhos Pd G4	Jackie CPhos Pd G4
								Pd-PEPPSI-IPent Cl o-picoline						IPent Pd(tBuInd)Cl]	AlPhosPd G6 Br	AlPhosPd G6 Br
								Pd-PEPPSI-IPent Cl o-picoline						IPent Pd(tBuInd)Cl]	XantPhos Pd(allyl)Cl	XantPhos Pd(allyl)Cl
								Pd-PEPPSI-IPent Cl o-picoline						IPent Pd(tBuInd)Cl]	VPhos Pd G4	VPhos Pd G4
								PEPPSI SIPr						Pd-PEPPSI-IPent Cl o-picoline	Jackie CPhos Pd G4	AmPhos Pd(crotyl)Cl
								PEPPSI SIPr						Pd-PEPPSI-IPent Cl o-picoline	AlPhosPd G6 Br	AmPhos Pd(crotyl)Cl
								PEPPSI SIPr						Pd-PEPPSI-IPent Cl o-picoline	XantPhos Pd(allyl)Cl	AmPhos Pd(crotyl)Cl
								PEPPSI SIPr						Pd-PEPPSI-IPent Cl o-picoline	VPhos Pd G4	AmPhos Pd(crotyl)Cl
															AlPhosPd G6 Br	1.95178
															AmPhos Pd(crotyl)Cl	0.787096
															BrettPhos Pd(crotyl)OTf	1.44253
															GPhos Pd G6 Br	1.47971
															IPent Pd(tBuInd)Cl]	1.3856
															Jackie CPhos Pd G4	1.94126
															Pd-PEPPSI-IPent Cl o-picoline	1.43024	1.43	840
															PEPPSI SIPr	1.16012
															rac-BINAP Pd G3	1.68944
															VPhos Pd G4	1.49212
															XantPhos Pd(allyl)Cl	1.29648

## Sheet: Plate 3
96	1	2	3	4	5	6	7	8	9	10	11	12		834_3 by Georg on Dec 01, 08:25	Pick a PlateBuilder:	PlateBuilder 1	Select ELN:	Reaction Role	Cmpt ID	Component	Limit?	Mass of limiting component	MW of limiting component	Batch ID	Producer	Assay	MW	density	equiv./bar/°C	Mass (mg)	Solv mL/g	Vol (uL)	Dose as	Solution ID	Conc.	Unit	Solvent	Solvent Batch ID	Density	Vol (uL)	Evaporate before?	Total Amount needed	Difference to Amount in Hotel	Check whether all fields are filled out if dosed as solution	Check whether Compound was used on a plate before (i.e. is likely in a dose head or in the liquid handling glovebox)
A	◯	◯	◯	◯	◯	◯	◯	◯	◯	◯	◯	◯		Dioxane	NaOtBu		ELN032036-833	Starting Material	4164	3-Bromo-2-methylpyridine	TRUE	4.95	172.025	AS108108	Apollo	0.99	172.025	1.495	1	5	-	3.34448	Liquid								FALSE	321.07	78.9298	0	-0.4
B	◯	◯	◯	◯	◯	◯	◯	◯	◯	◯	◯	◯		PhMe	NaOtBu		3	Starting Material	4165	3,3-Dimethylmorpholine	FALSE	Moles of limiting component		B78124	Combi Blocks	0.99	115.176	0.935	1.3	4.35195	-	4.65449	Liquid								FALSE	446.831	1053.17	0	-1.5
C	◯	◯	◯	◯	◯	◯	◯	◯	◯	◯	◯	◯		tAmOH	NaOtBu			Product	4167	MePy-DiMeMorphiline	FALSE	0.0287749		Not registered	Not registered	1	206.142	-	1	5.93171	-	-	Solid								FALSE	569.444		0
D	◯	◯	◯	◯	◯	◯	◯	◯	◯	◯	◯	◯		Dioxane	KOtBu						FALSE																				FALSE			0
E	◯	◯	◯	◯	◯	◯	◯	◯	◯	◯	◯	◯		PhMe	KOtBu						FALSE																				FALSE			0
F	◯	◯	◯	◯	◯	◯	◯	◯	◯	◯	◯	◯		PhMe	KHMDS		Fixed Components:	Internal Standard	129	Anthracene		HTE-internal		MKBZ9865V	Sigma-Aldrich	0.999	178.23		0.3	1.5401	-	-	Solid								FALSE	147.85	1295.05	0	-1442.9
G	◯	◯	◯	◯	◯	◯	◯	◯	◯	◯	◯	◯		Dioxane	KOH		HTE-internal																								FALSE			0
H	◯	◯	◯	◯	◯	◯	◯	◯	◯	◯	◯	◯		tAmOH	KOH		BH for z-Score																								FALSE			0
														Components to be dosed manually:		not used	Plate Purpose:																								FALSE			0
Chosen for screening	RuPhos Pd(crotyl)Cl	SPhos Pd(tBuInd)Cl	Jackie CPhos Pd G4	cPhos Pd G3	[Pd(allyl)(Ph-DavePhos)]OTf	XPhos Pd(crotyl)Cl	[Pd(allyl)(JohnPhos)]OTf	BrettPhos Pd(crotyl)OTf	JackiePhos Pd G3	[Pd(allyl)(cataCXiumPOMeCy)]OTf	AlphosPd)2cod	AdBrettPhosPd G6 Br	Catalysts, Pd	3-Bromo-2-methylpyridine: 3.3 uL 3,3-Dimethylmorpholine: 4.7 uL Dioxane : 74.3 uL PhMe : 74.3 uL tAmOH : 74.3 uL KOH (3M, aq): 14.4 uL			plate based on Denmark AI				Level	Retrieved Component and Level, (The formula in W12 builds an array of cells from - if present - the alternative reaction partners in Q17:Q18 and the unique members of the components chosen for screening. )	Retrieved Reaction Role (This column is created in W12 by repeating the component role found in PlateBuilder and filtering out the rows in which there are empty lines or ones containing only one character in column W).																		FALSE			0
													not used			Experimental Procedure: add solvents followed by both starting materials. Stir at 80 °C for 3 h before sampling for the first time. Second and third sample at will.		Solvents, all	24	Dioxane		Dioxane	Solvents, all	2170684	Acros	1	88.11	1.034	-		15	74.25	Liquid								FALSE	2673	244827	0	-247.5
													not used				Buchwald-Hartwig	Solvents, all	1	PhMe		PhMe	Solvents, all	00389584	Acros	1	92.14	0.867	-		15	74.25	Liquid								FALSE	2673	630627	0	-633.3
														Use column 12 for Control reactions?			FALSE	Solvents, all	7	tAmOH		tAmOH	Solvents, all	STBJ5978	Sigma-Aldrich	1	88.15	0.805	-		15	74.25	Liquid								FALSE	1782	593118	0	-594.9
	Not all Reagent Types commonly or previously used present																FALSE	Bases, all	44	NaOtBu		NaOtBu	Bases, all	A0408793	Sigma-Aldrich	1	96.1		1.5	4.1479	-	-	Solid								FALSE	149.324	440.566	0	-589.89
																	Alternative Reaction Partners	Bases, all	45	KOtBu		KOtBu	Bases, all	1003828444	Albemarle	1	112.21		1.5	4.84325	-	-	Solid								FALSE	116.238	3723.18	0	-3839.42
		Reagent Types used on ELN032036-833_2:																Bases, all	48	KHMDS		KHMDS	Bases, all	SHBL0829	Sigma-Aldrich	1	199.48		1.5	8.61002	-	-	Solid								FALSE	103.32	2208.69	0	-2312.01
		✓	Solvents, all															Bases, all	51	KOH		KOH	Bases, all	415184/1	Roche	1	56.11		1.5	2.42184	-	-	Solution	51_415184/1_water_WBI_3_M	3	M	water	Not registered	1.14	14.3874	FALSE	345.299	49654.7	0	-50
		✓	Catalysts, Pd										Head on Quantos or Liquid in Glovebox					Catalysts, Pd	95	RuPhos Pd(crotyl)Cl		RuPhos Pd(crotyl)Cl	Catalysts, Pd	Pd-171253028002	Johnson Matthey	1	663.62		0.05	0.95478	-	-	Solid								FALSE	7.63824	234.052	0	-241.69
		✓	Bases, all										Head exists					Catalysts, Pd	1617	SPhos Pd(tBuInd)Cl		SPhos Pd(tBuInd)Cl	Catalysts, Pd	27046600	Strem	1	723.66	-	0.05	1.04116	-	-	Solid								FALSE	8.32929	91.8207	0	100.15
		✓	Internal Standard										found on previous plate, but no head or bottle			Standard Amounts		Catalysts, Pd	2248	Jackie CPhos Pd G4		Jackie CPhos Pd G4	Catalysts, Pd	SC508375501503	Sinocompound	1	1140.32		0.05	1.64063	-	-	Solid								FALSE	13.125	315.035	0	328.16
		(✓)	Catalysts, Cu										never used before			Catalysts	0.05	Catalysts, Pd	445	cPhos Pd G3		cPhos Pd G3	Catalysts, Pd	BS19040810	Roche	1	806.34	-	0.05	1.16012	-	-	Solid								FALSE	9.28094	164.199	0	173.48
		✘	Ligands										a head or bottle exists for a different batch			Solvents	15	Catalysts, Pd	203	[Pd(allyl)(Ph-DavePhos)]OTf		[Pd(allyl)(Ph-DavePhos)]OTf	Catalysts, Pd	ELN030314-135	Raphael Bigler	1	678.01		0.05	0.975483	-	-	Solid								FALSE	7.80386	166.196	0	174
												ROT	head runs low on remaining dosings			Acids/Bases	1.5	Catalysts, Pd	86	XPhos Pd(crotyl)Cl		XPhos Pd(crotyl)Cl	Catalysts, Pd	Pd-170252265001	Johnson Matthey	1	673.7		0.05	0.969282	-	-	Solid								FALSE	7.75426	2774.6	0	2782.35
												0.2	mass too low to be solid-dosed			Coupling Reagents	2	Catalysts, Pd	201	[Pd(allyl)(JohnPhos)]OTf		[Pd(allyl)(JohnPhos)]OTf	Catalysts, Pd	ELN030136-136	Raphael Bigler	1	594.97		0.05	0.85601	-	-	Solid								FALSE	6.84808	136.372	0	143.22
												0.4	low mass: may cause solid-dosing problems			Ligands	0.1	Catalysts, Pd	96	BrettPhos Pd(crotyl)OTf		BrettPhos Pd(crotyl)OTf	Catalysts, Pd	Pd-173254237002	Johnson Matthey	1	847.36		0.05	1.21913	-	-	Solid								FALSE	9.75308	473.847	0	483.6
																Diluent Volume	800	Catalysts, Pd	156	JackiePhos Pd G3		JackiePhos Pd G3	Catalysts, Pd	SHBH4701V	Sigma-Aldrich	0.95	1166.4		0.05	1.76648	-	-	Solid								FALSE	14.1318	425.258	0	439.39
																Sample Volume	5	Catalysts, Pd	211	[Pd(allyl)(cataCXiumPOMeCy)]OTf		[Pd(allyl)(cataCXiumPOMeCy)]OTf	Catalysts, Pd	ELN030136-082	Raphael Bigler	1	666.05		0.05	0.958276	-	-	Solid								FALSE	7.66621	175.334	0	183
																Vial Size	1	Catalysts, Pd	764	AlphosPd)2cod		AlphosPd)2cod	Catalysts, Pd	35560500	Strem	1	1951.13	-	0.025	1.40359	-	-	Solid								FALSE	11.2287	219.771	0	231
																Reaction Conditions		Catalysts, Pd	1489	AdBrettPhosPd G6 Br		AdBrettPhosPd G6 Br	Catalysts, Pd	SC5106	Sinocompound	1	972.34	-	0.05	1.39895	-	-	Solid								FALSE	11.1916	1971.36	0	1982.55
																Stirrer Speed	400																								FALSE			0
																Reaction Time	3																								FALSE			0
																Temperature	80																								FALSE			0
																																									FALSE			0
																																									FALSE			0
																																									FALSE			0
																Extended Settings																									FALSE			0
																Liquid Overage Factor	1.5																								FALSE			0
															RoSL-specific Settings	Write Junior Processing Steps	FALSE																								FALSE			0
																Generate Robot Input Files only?	FALSE																								FALSE			0
																Tolerance Mode	MinusPlus																								FALSE			0
																Generate Junior File	FALSE																								FALSE			0
																Generate Quantos File	TRUE																								FALSE			0
																Generate MassLynx Sequence	TRUE																								FALSE			0
																Generate Chemstation Sequences	FALSE																								FALSE			0
																Use Balance Front Door?	FALSE																								FALSE			0
																Write new Batches to BatchDB?	FALSE																								FALSE			0
																Generate Labman File	TRUE																								FALSE			0
																Generate Mantis File	TRUE																								FALSE			0
															HORSS-specific Settings	Generate solid dosing lsr	FALSE																								FALSE			0
																																									FALSE			0
																																									FALSE			0
																																									FALSE			0
																																									FALSE			0
																																									FALSE			0
																																									FALSE			0
																																									FALSE			0
																																									FALSE			0
																																									FALSE			0
																																									FALSE			0
																																									FALSE			0
																																									FALSE			0
																																									FALSE			0
																																									FALSE			0
																																									FALSE			0
																																									FALSE			0
																																									FALSE			0
																																									FALSE			0
																																									FALSE			0
																																									FALSE			0
																																									FALSE			0
																																									FALSE			0
																																									FALSE			0
																																									FALSE			0
																																									FALSE			0
																																									FALSE			0
																																									FALSE			0
																																									FALSE			0
																																									FALSE			0
																																									FALSE			0
																																									FALSE			0
																																									FALSE			0
																																									FALSE			0
																																									FALSE			0
																																									FALSE			0
																																									FALSE			0
																																									FALSE			0
																																									FALSE			0
																																									FALSE			0
																																									FALSE			0
																																									FALSE			0
																																									FALSE			0
																																									FALSE			0
																																									FALSE			0
																																									FALSE			0
																																									FALSE			0
																																									FALSE			0
																																									FALSE			0
																	Unsaved Plate																								FALSE			0
																Wenn diese Zelle > 0 ist, dann fehlt etwas und die Platte kann nicht gespeichert werden:	0																								FALSE			0
																	Ligands																								FALSE			0
																																									FALSE			0
																																									FALSE			0
																																									FALSE			0
																																									FALSE			0
																																									FALSE			0
																																									FALSE			0
																																									FALSE			0
																																									FALSE			0
																																									FALSE			0
																																									FALSE			0
																																									FALSE			0
																																									FALSE			0
																																									FALSE			0
																																									FALSE			0
																																									FALSE			0
																																									FALSE			0
																																									FALSE			0
																																									FALSE			0
																																									FALSE			0
																																									FALSE			0
																																									FALSE			0
																																									FALSE			0
																	Don't play around! Data needed for building the table on the plate conclusion slide of the presentation	bis-MePy	Reductive Coupling	184.1	Cc1ncccc1-c1cccnc1C	3-Bromo-2-methylpyridine	Cc1ncccc1Br			4164	C6H6BrN
																						3,3-Dimethylmorpholine	CC1(COCCN1)C			4165	C6H13NO
																						MePy-DiMeMorphiline	Cc1ncccc1N1CCOCC1(C)C			4168	C12H12N2
																										4167	C12H18N2O
																																													764
								Pd-PEPPSI-IPent Cl o-picoline						IPent Pd(tBuInd)Cl]	Jackie CPhos Pd G4	Jackie CPhos Pd G4
								Pd-PEPPSI-IPent Cl o-picoline						IPent Pd(tBuInd)Cl]	AlPhosPd G6 Br	AlPhosPd G6 Br
								Pd-PEPPSI-IPent Cl o-picoline						IPent Pd(tBuInd)Cl]	XantPhos Pd(allyl)Cl	XantPhos Pd(allyl)Cl
								Pd-PEPPSI-IPent Cl o-picoline						IPent Pd(tBuInd)Cl]	VPhos Pd G4	VPhos Pd G4
								PEPPSI SIPr						Pd-PEPPSI-IPent Cl o-picoline	Jackie CPhos Pd G4	AmPhos Pd(crotyl)Cl
								PEPPSI SIPr						Pd-PEPPSI-IPent Cl o-picoline	AlPhosPd G6 Br	AmPhos Pd(crotyl)Cl
								PEPPSI SIPr						Pd-PEPPSI-IPent Cl o-picoline	XantPhos Pd(allyl)Cl	AmPhos Pd(crotyl)Cl
								PEPPSI SIPr						Pd-PEPPSI-IPent Cl o-picoline	VPhos Pd G4	AmPhos Pd(crotyl)Cl
															AlPhosPd G6 Br	1.95178
															AmPhos Pd(crotyl)Cl	0.787096
															BrettPhos Pd(crotyl)OTf	1.44253
															GPhos Pd G6 Br	1.47971
															IPent Pd(tBuInd)Cl]	1.3856
															Jackie CPhos Pd G4	1.94126
															Pd-PEPPSI-IPent Cl o-picoline	1.43024	1.43	840
															PEPPSI SIPr	1.16012
															rac-BINAP Pd G3	1.68944
															VPhos Pd G4	1.49212
															XantPhos Pd(allyl)Cl	1.29648
